# Supplementary material for: CXCL10 potentiates immune checkpoint blockade therapy in homologous recombination-deficient tumors
Source: Theranostics. 2021 May 24;11(15):7175–87. doi: 10.7150/thno.59056 (PMC8210593; doi:10.7150/thno.59056)
Supplement: Supplementary file 2 — Supplementary table S2. [file thnov11p7175s2.xlsx]

## Sheet: TCGA-BRCA
sampleID	TAI	LST	LOH	HRD
TCGA-3C-AAAU-01	6	5	4	15
TCGA-3C-AALI-01	12	12	8	32
TCGA-3C-AALJ-01	14	11	6	31
TCGA-3C-AALK-01	3	1	3	7
TCGA-4H-AAAK-01	6	6	4	16
TCGA-5L-AAT0-01	3	3	3	9
TCGA-5T-A9QA-01	7	2	6	15
TCGA-A1-A0SB-01	0	0	0	0
TCGA-A1-A0SD-01	9	7	9	25
TCGA-A1-A0SE-01	8	1	6	15
TCGA-A1-A0SF-01	8	8	7	23
TCGA-A1-A0SG-01	4	5	3	12
TCGA-A1-A0SH-01	11	13	8	32
TCGA-A1-A0SI-01	6	3	4	13
TCGA-A1-A0SJ-01	12	3	7	22
TCGA-A1-A0SK-01	13	14	6	33
TCGA-A1-A0SM-01	6	3	5	14
TCGA-A1-A0SN-01	7	2	1	10
TCGA-A1-A0SO-01	27	29	26	82
TCGA-A1-A0SP-01	10	3	6	19
TCGA-A1-A0SQ-01	5	1	2	8
TCGA-A2-A04N-01	4	1	2	7
TCGA-A2-A04P-01	28	33	22	83
TCGA-A2-A04Q-01	7	5	4	16
TCGA-A2-A04R-01	13	12	11	36
TCGA-A2-A04T-01	30	24	23	77
TCGA-A2-A04U-01	28	17	14	59
TCGA-A2-A04V-01	5	1	4	10
TCGA-A2-A04W-01	8	8	6	22
TCGA-A2-A04X-01	6	8	4	18
TCGA-A2-A04Y-01	9	6	5	20
TCGA-A2-A0CK-01	4	0	3	7
TCGA-A2-A0CL-01	13	15	10	38
TCGA-A2-A0CM-01	19	14	7	40
TCGA-A2-A0CO-01	6	2	5	13
TCGA-A2-A0CP-01	3	0	2	5
TCGA-A2-A0CQ-01	3	0	1	4
TCGA-A2-A0CR-01	0	1	1	2
TCGA-A2-A0CS-01	2	0	1	3
TCGA-A2-A0CT-01	12	10	8	30
TCGA-A2-A0CU-01	8	9	4	21
TCGA-A2-A0CV-01	2	0	1	3
TCGA-A2-A0CW-01	19	13	12	44
TCGA-A2-A0CX-01	11	5	5	21
TCGA-A2-A0D0-01	24	28	10	62
TCGA-A2-A0D1-01	12	6	12	30
TCGA-A2-A0D2-01	26	32	15	73
TCGA-A2-A0D3-01	3	0	1	4
TCGA-A2-A0D4-01	15	4	12	31
TCGA-A2-A0EM-01	4	2	2	8
TCGA-A2-A0EN-01	4	1	2	7
TCGA-A2-A0EO-01	5	0	2	7
TCGA-A2-A0EQ-01	15	13	10	38
TCGA-A2-A0ER-01	4	1	2	7
TCGA-A2-A0ES-01	0	1	0	1
TCGA-A2-A0ET-01	4	2	1	7
TCGA-A2-A0EU-01	1	0	2	3
TCGA-A2-A0EV-01	11	8	6	25
TCGA-A2-A0EW-01	3	2	3	8
TCGA-A2-A0EX-01	5	1	4	10
TCGA-A2-A0EY-01	21	15	13	49
TCGA-A2-A0SU-01	8	5	5	18
TCGA-A2-A0SV-01	14	6	15	35
TCGA-A2-A0SW-01	12	14	6	32
TCGA-A2-A0SX-01	14	10	12	36
TCGA-A2-A0SY-01	5	2	3	10
TCGA-A2-A0T0-01	19	35	16	70
TCGA-A2-A0T1-01	12	11	8	31
TCGA-A2-A0T2-01	7	8	11	26
TCGA-A2-A0T3-01	21	6	12	39
TCGA-A2-A0T4-01	7	1	7	15
TCGA-A2-A0T5-01	2	0	1	3
TCGA-A2-A0T6-01	1	1	2	4
TCGA-A2-A0T7-01	8	6	9	23
TCGA-A2-A0YC-01	4	1	1	6
TCGA-A2-A0YD-01	4	2	2	8
TCGA-A2-A0YE-01	20	10	10	40
TCGA-A2-A0YF-01	6	3	5	14
TCGA-A2-A0YG-01	14	11	4	29
TCGA-A2-A0YH-01	10	4	7	21
TCGA-A2-A0YI-01	3	2	2	7
TCGA-A2-A0YJ-01	16	6	3	25
TCGA-A2-A0YK-01	3	0	3	6
TCGA-A2-A0YL-01	3	2	3	8
TCGA-A2-A0YM-01	20	13	3	36
TCGA-A2-A0YT-01	20	11	13	44
TCGA-A2-A1FV-01	11	12	11	34
TCGA-A2-A1FW-01	12	18	3	33
TCGA-A2-A1FX-01	8	3	6	17
TCGA-A2-A1FZ-01	2	1	1	4
TCGA-A2-A1G0-01	6	2	2	10
TCGA-A2-A1G1-01	12	2	3	17
TCGA-A2-A1G4-01	4	4	3	11
TCGA-A2-A259-01	3	2	3	8
TCGA-A2-A25A-01	3	1	2	6
TCGA-A2-A25C-01	6	3	5	14
TCGA-A2-A25D-01	12	14	7	33
TCGA-A2-A25E-01	16	24	13	53
TCGA-A2-A3KC-01	4	2	3	9
TCGA-A2-A3KD-01	5	4	4	13
TCGA-A2-A3XS-01	22	18	12	52
TCGA-A2-A3XT-01	24	29	13	66
TCGA-A2-A3XU-01	4	3	3	10
TCGA-A2-A3XV-01	3	2	3	8
TCGA-A2-A3XX-01	9	1	3	13
TCGA-A2-A3XY-01	4	5	0	9
TCGA-A2-A3XZ-01	9	6	6	21
TCGA-A2-A3Y0-01	17	17	21	55
TCGA-A2-A4RW-01	23	21	14	58
TCGA-A2-A4RX-01	0	0	0	0
TCGA-A2-A4RY-01	2	0	0	2
TCGA-A2-A4S0-01	0	0	0	0
TCGA-A2-A4S1-01	11	10	8	29
TCGA-A2-A4S2-01	3	4	4	11
TCGA-A2-A4S3-01	21	22	22	65
TCGA-A7-A0CD-01	5	2	3	10
TCGA-A7-A0CE-01	20	21	9	50
TCGA-A7-A0CG-01	3	5	3	11
TCGA-A7-A0CH-01	3	0	1	4
TCGA-A7-A0CJ-01	27	15	12	54
TCGA-A7-A0D9-01	8	4	4	16
TCGA-A7-A0DA-01	31	34	9	74
TCGA-A7-A0DB-01	3	0	1	4
TCGA-A7-A13D-01	24	11	11	46
TCGA-A7-A13E-01	13	8	10	31
TCGA-A7-A13F-01	5	1	3	9
TCGA-A7-A13G-01	5	2	2	9
TCGA-A7-A13H-01	5	5	4	14
TCGA-A7-A26E-01	1	1	2	4
TCGA-A7-A26F-01	9	9	7	25
TCGA-A7-A26G-01	10	11	10	31
TCGA-A7-A26H-01	7	5	6	18
TCGA-A7-A26I-01	19	9	10	38
TCGA-A7-A26J-01	8	1	6	15
TCGA-A7-A2KD-01	20	11	8	39
TCGA-A7-A3IY-01	0	2	1	3
TCGA-A7-A3IZ-01	6	5	7	18
TCGA-A7-A3J0-01	0	0	0	0
TCGA-A7-A3J1-01	5	5	7	17
TCGA-A7-A3RF-01	0	0	0	0
TCGA-A7-A425-01	5	2	3	10
TCGA-A7-A426-01	5	1	4	10
TCGA-A7-A4SA-01	19	26	14	59
TCGA-A7-A4SB-01	10	2	10	22
TCGA-A7-A4SD-01	18	15	13	46
TCGA-A7-A4SE-01	26	16	18	60
TCGA-A7-A4SF-01	15	10	8	33
TCGA-A7-A56D-01	10	10	14	34
TCGA-A7-A5ZV-01	26	16	13	55
TCGA-A7-A5ZW-01	2	0	2	4
TCGA-A7-A5ZX-01	1	3	2	6
TCGA-A7-A6VV-01	29	8	22	59
TCGA-A7-A6VW-01	16	20	12	48
TCGA-A7-A6VX-01	26	28	14	68
TCGA-A7-A6VY-01	19	29	28	76
TCGA-A8-A06N-01	9	5	6	20
TCGA-A8-A06O-01	13	5	12	30
TCGA-A8-A06P-01	3	2	3	8
TCGA-A8-A06Q-01	14	15	9	38
TCGA-A8-A06R-01	30	23	10	63
TCGA-A8-A06T-01	11	9	11	31
TCGA-A8-A06U-01	27	19	21	67
TCGA-A8-A06X-01	26	21	12	59
TCGA-A8-A06Y-01	2	0	2	4
TCGA-A8-A06Z-01	13	8	10	31
TCGA-A8-A075-01	20	22	13	55
TCGA-A8-A076-01	7	10	4	21
TCGA-A8-A079-01	16	9	6	31
TCGA-A8-A07B-01	14	10	5	29
TCGA-A8-A07E-01	8	6	6	20
TCGA-A8-A07F-01	2	1	2	5
TCGA-A8-A07G-01	12	17	9	38
TCGA-A8-A07I-01	9	7	9	25
TCGA-A8-A07J-01	5	4	4	13
TCGA-A8-A07L-01	24	27	20	71
TCGA-A8-A07O-01	10	6	7	23
TCGA-A8-A07P-01	9	7	7	23
TCGA-A8-A07R-01	31	35	21	87
TCGA-A8-A07S-01	5	1	4	10
TCGA-A8-A07U-01	16	8	9	33
TCGA-A8-A07W-01	12	7	5	24
TCGA-A8-A07Z-01	6	1	4	11
TCGA-A8-A081-01	10	11	12	33
TCGA-A8-A082-01	5	3	4	12
TCGA-A8-A083-01	4	2	2	8
TCGA-A8-A084-01	8	5	3	16
TCGA-A8-A085-01	13	19	9	41
TCGA-A8-A086-01	6	4	4	14
TCGA-A8-A08A-01	5	4	2	11
TCGA-A8-A08B-01	12	6	8	26
TCGA-A8-A08C-01	3	0	1	4
TCGA-A8-A08F-01	26	37	13	76
TCGA-A8-A08G-01	11	7	6	24
TCGA-A8-A08H-01	0	0	0	0
TCGA-A8-A08I-01	14	10	9	33
TCGA-A8-A08J-01	17	16	6	39
TCGA-A8-A08L-01	28	28	23	79
TCGA-A8-A08O-01	10	6	9	25
TCGA-A8-A08R-01	29	35	21	85
TCGA-A8-A08T-01	6	3	3	12
TCGA-A8-A08X-01	16	10	9	35
TCGA-A8-A08Z-01	6	3	4	13
TCGA-A8-A090-01	7	2	4	13
TCGA-A8-A091-01	7	0	4	11
TCGA-A8-A092-01	8	1	4	13
TCGA-A8-A093-01	5	0	2	7
TCGA-A8-A094-01	7	15	17	39
TCGA-A8-A095-01	2	2	2	6
TCGA-A8-A096-01	2	2	2	6
TCGA-A8-A097-01	17	23	11	51
TCGA-A8-A099-01	4	3	5	12
TCGA-A8-A09A-01	26	33	11	70
TCGA-A8-A09B-01	6	6	1	13
TCGA-A8-A09C-01	10	5	9	24
TCGA-A8-A09D-01	10	7	7	24
TCGA-A8-A09E-01	5	1	3	9
TCGA-A8-A09G-01	3	3	4	10
TCGA-A8-A09I-01	14	12	8	34
TCGA-A8-A09M-01	18	21	12	51
TCGA-A8-A09N-01	10	3	9	22
TCGA-A8-A09Q-01	16	18	12	46
TCGA-A8-A09R-01	8	3	5	16
TCGA-A8-A09T-01	6	2	2	10
TCGA-A8-A09V-01	3	0	1	4
TCGA-A8-A09W-01	18	26	12	56
TCGA-A8-A09X-01	12	10	4	26
TCGA-A8-A09Z-01	2	5	3	10
TCGA-A8-A0A1-01	5	7	6	18
TCGA-A8-A0A2-01	7	4	3	14
TCGA-A8-A0A4-01	7	10	11	28
TCGA-A8-A0A6-01	7	2	5	14
TCGA-A8-A0A7-01	6	6	9	21
TCGA-A8-A0A9-01	6	2	3	11
TCGA-A8-A0AB-01	6	6	6	18
TCGA-A8-A0AD-01	3	1	4	8
TCGA-AC-A23C-01	11	7	8	26
TCGA-AC-A23E-01	4	1	3	8
TCGA-AC-A23G-01	3	0	3	6
TCGA-AC-A23H-01	11	6	4	21
TCGA-AC-A2B8-01	8	7	4	19
TCGA-AC-A2BK-01	22	12	15	49
TCGA-AC-A2BM-01	11	9	5	25
TCGA-AC-A2FB-01	2	3	3	8
TCGA-AC-A2FE-01	6	5	3	14
TCGA-AC-A2FF-01	0	0	0	0
TCGA-AC-A2FG-01	5	2	3	10
TCGA-AC-A2FK-01	0	0	0	0
TCGA-AC-A2FM-01	5	0	5	10
TCGA-AC-A2FO-01	10	6	6	22
TCGA-AC-A2QH-01	20	11	9	40
TCGA-AC-A2QI-01	5	2	4	11
TCGA-AC-A2QJ-01	6	1	2	9
TCGA-AC-A3BB-01	3	2	2	7
TCGA-AC-A3EH-01	5	3	3	11
TCGA-AC-A3HN-01	4	3	3	10
TCGA-AC-A3OD-01	10	7	8	25
TCGA-AC-A3QP-01	5	2	3	10
TCGA-AC-A3QQ-01	6	4	4	14
TCGA-AC-A3TM-01	5	1	2	8
TCGA-AC-A3TN-01	4	0	3	7
TCGA-AC-A3W5-01	16	13	7	36
TCGA-AC-A3W6-01	1	0	1	2
TCGA-AC-A3W7-01	4	1	3	8
TCGA-AC-A3YI-01	0	3	0	3
TCGA-AC-A3YJ-01	1	2	0	3
TCGA-AC-A4ZE-01	5	1	7	13
TCGA-AC-A5EH-01	10	15	12	37
TCGA-AC-A5EI-01	5	10	10	25
TCGA-AC-A5XS-01	7	11	7	25
TCGA-AC-A5XU-01	10	7	6	23
TCGA-AC-A62V-01	14	9	5	28
TCGA-AC-A62X-01	13	8	3	24
TCGA-AC-A62Y-01	5	8	2	15
TCGA-AC-A6IV-01	6	3	3	12
TCGA-AC-A6IW-01	15	12	4	31
TCGA-AC-A6IX-06	5	4	11	20
TCGA-AC-A6IX-01	9	3	12	24
TCGA-AC-A6NO-01	2	2	2	6
TCGA-AC-A7VB-01	8	9	7	24
TCGA-AC-A7VC-01	3	2	3	8
TCGA-AC-A8OP-01	16	14	6	36
TCGA-AC-A8OQ-01	25	29	17	71
TCGA-AC-A8OR-01	1	0	3	4
TCGA-AC-A8OS-01	3	1	3	7
TCGA-AN-A03X-01	7	1	4	12
TCGA-AN-A03Y-01	6	1	3	10
TCGA-AN-A041-01	10	3	4	17
TCGA-AN-A046-01	4	2	2	8
TCGA-AN-A049-01	17	13	10	40
TCGA-AN-A04A-01	13	16	14	43
TCGA-AN-A04C-01	16	11	8	35
TCGA-AN-A04D-01	20	29	12	61
TCGA-AN-A0AJ-01	20	13	7	40
TCGA-AN-A0AK-01	7	6	3	16
TCGA-AN-A0AL-01	20	29	17	66
TCGA-AN-A0AM-01	21	13	10	44
TCGA-AN-A0AR-01	25	30	20	75
TCGA-AN-A0AS-01	12	4	5	21
TCGA-AN-A0AT-01	23	24	20	67
TCGA-AN-A0FD-01	6	6	8	20
TCGA-AN-A0FF-01	4	5	2	11
TCGA-AN-A0FJ-01	11	9	7	27
TCGA-AN-A0FK-01	4	2	3	9
TCGA-AN-A0FL-01	18	25	14	57
TCGA-AN-A0FN-01	1	0	2	3
TCGA-AN-A0FS-01	4	3	5	12
TCGA-AN-A0FT-01	25	22	10	57
TCGA-AN-A0FV-01	15	11	9	35
TCGA-AN-A0FW-01	11	7	5	23
TCGA-AN-A0FX-01	19	28	12	59
TCGA-AN-A0FY-01	18	12	12	42
TCGA-AN-A0FZ-01	13	5	10	28
TCGA-AN-A0XL-01	10	5	5	20
TCGA-AN-A0XN-01	29	35	7	71
TCGA-AN-A0XO-01	8	10	5	23
TCGA-AN-A0XP-01	3	0	2	5
TCGA-AN-A0XR-01	4	2	4	10
TCGA-AN-A0XS-01	4	2	3	9
TCGA-AN-A0XT-01	12	9	14	35
TCGA-AN-A0XU-01	31	31	22	84
TCGA-AN-A0XV-01	3	1	3	7
TCGA-AN-A0XW-01	10	5	11	26
TCGA-AO-A03L-01	13	9	10	32
TCGA-AO-A03M-01	12	5	5	22
TCGA-AO-A03N-01	9	6	4	19
TCGA-AO-A03O-01	23	10	13	46
TCGA-AO-A03P-01	12	9	4	25
TCGA-AO-A03R-01	6	2	5	13
TCGA-AO-A03T-01	17	15	11	43
TCGA-AO-A03U-01	0	0	0	0
TCGA-AO-A03V-01	22	12	7	41
TCGA-AO-A0J2-01	31	30	22	83
TCGA-AO-A0J3-01	13	16	10	39
TCGA-AO-A0J4-01	20	22	10	52
TCGA-AO-A0J5-01	7	6	5	18
TCGA-AO-A0J6-01	22	31	20	73
TCGA-AO-A0J7-01	2	0	2	4
TCGA-AO-A0J8-01	3	0	1	4
TCGA-AO-A0J9-01	5	2	2	9
TCGA-AO-A0JA-01	10	11	16	37
TCGA-AO-A0JB-01	22	27	19	68
TCGA-AO-A0JD-01	18	16	17	51
TCGA-AO-A0JE-01	13	9	12	34
TCGA-AO-A0JF-01	2	1	1	4
TCGA-AO-A0JG-01	5	4	7	16
TCGA-AO-A0JI-01	5	1	8	14
TCGA-AO-A0JJ-01	6	2	2	10
TCGA-AO-A0JL-01	20	17	8	45
TCGA-AO-A0JM-01	14	14	8	36
TCGA-AO-A124-01	36	27	26	89
TCGA-AO-A125-01	3	0	1	4
TCGA-AO-A126-01	5	6	8	19
TCGA-AO-A128-01	9	4	2	15
TCGA-AO-A129-01	23	26	16	65
TCGA-AO-A12A-01	4	1	2	7
TCGA-AO-A12B-01	2	1	2	5
TCGA-AO-A12D-01	12	5	9	26
TCGA-AO-A12E-01	4	2	4	10
TCGA-AO-A12F-01	27	19	10	56
TCGA-AO-A12G-01	13	9	9	31
TCGA-AO-A12H-01	0	0	0	0
TCGA-AO-A1KP-01	7	6	3	16
TCGA-AO-A1KR-01	15	17	8	40
TCGA-AO-A1KS-01	10	9	4	23
TCGA-AO-A1KT-01	15	5	9	29
TCGA-AQ-A04H-01	12	9	4	25
TCGA-AQ-A04J-01	19	23	17	59
TCGA-AQ-A04L-01	16	12	12	40
TCGA-AQ-A0Y5-01	9	5	3	17
TCGA-AQ-A1H2-01	8	10	9	27
TCGA-AQ-A1H3-01	4	2	3	9
TCGA-AQ-A54N-01	14	4	17	35
TCGA-AQ-A54O-01	8	4	4	16
TCGA-AQ-A7U7-01	4	5	5	14
TCGA-AR-A0TP-01	22	29	19	70
TCGA-AR-A0TQ-01	5	5	0	10
TCGA-AR-A0TR-01	7	3	6	16
TCGA-AR-A0TS-01	18	18	13	49
TCGA-AR-A0TT-01	14	15	9	38
TCGA-AR-A0TV-01	13	12	11	36
TCGA-AR-A0TW-01	21	25	12	58
TCGA-AR-A0TX-01	11	6	5	22
TCGA-AR-A0TY-01	11	13	11	35
TCGA-AR-A0TZ-01	9	7	10	26
TCGA-AR-A0U0-01	12	10	10	32
TCGA-AR-A0U1-01	25	29	18	72
TCGA-AR-A0U2-01	18	11	11	40
TCGA-AR-A0U3-01	11	9	11	31
TCGA-AR-A0U4-01	28	26	24	78
TCGA-AR-A1AH-01	10	12	5	27
TCGA-AR-A1AI-01	18	15	14	47
TCGA-AR-A1AJ-01	6	1	5	12
TCGA-AR-A1AK-01	11	2	5	18
TCGA-AR-A1AL-01	4	3	3	10
TCGA-AR-A1AM-01	7	9	5	21
TCGA-AR-A1AN-01	14	8	8	30
TCGA-AR-A1AO-01	0	0	0	0
TCGA-AR-A1AP-01	8	4	7	19
TCGA-AR-A1AQ-01	12	11	8	31
TCGA-AR-A1AR-01	7	9	10	26
TCGA-AR-A1AS-01	5	0	4	9
TCGA-AR-A1AU-01	9	7	6	22
TCGA-AR-A1AV-01	3	2	1	6
TCGA-AR-A1AW-01	8	2	6	16
TCGA-AR-A1AX-01	4	0	2	6
TCGA-AR-A1AY-01	10	12	11	33
TCGA-AR-A24H-01	21	33	11	65
TCGA-AR-A24K-01	6	10	8	24
TCGA-AR-A24L-01	17	16	17	50
TCGA-AR-A24M-01	3	6	2	11
TCGA-AR-A24N-01	5	2	2	9
TCGA-AR-A24O-01	2	0	2	4
TCGA-AR-A24P-01	4	0	2	6
TCGA-AR-A24Q-01	30	26	16	72
TCGA-AR-A24R-01	5	4	5	14
TCGA-AR-A24S-01	9	12	7	28
TCGA-AR-A24U-01	10	6	7	23
TCGA-AR-A24V-01	7	4	7	18
TCGA-AR-A24W-01	3	2	3	8
TCGA-AR-A24X-01	3	0	1	4
TCGA-AR-A24Z-01	13	12	8	33
TCGA-AR-A250-01	16	7	7	30
TCGA-AR-A251-01	32	29	18	79
TCGA-AR-A252-01	2	0	1	3
TCGA-AR-A254-01	8	6	7	21
TCGA-AR-A255-01	16	13	12	41
TCGA-AR-A256-01	24	19	20	63
TCGA-AR-A2LE-01	4	0	3	7
TCGA-AR-A2LH-01	0	0	0	0
TCGA-AR-A2LJ-01	4	3	2	9
TCGA-AR-A2LK-01	5	0	3	8
TCGA-AR-A2LL-01	9	6	6	21
TCGA-AR-A2LM-01	5	2	3	10
TCGA-AR-A2LN-01	4	2	2	8
TCGA-AR-A2LO-01	7	5	8	20
TCGA-AR-A2LQ-01	1	1	0	2
TCGA-AR-A2LR-01	26	19	14	59
TCGA-AR-A5QM-01	4	1	8	13
TCGA-AR-A5QN-01	7	3	7	17
TCGA-AR-A5QP-01	5	6	4	15
TCGA-AR-A5QQ-01	5	4	4	13
TCGA-B6-A0I1-01	12	18	13	43
TCGA-B6-A0I2-01	20	11	9	40
TCGA-B6-A0I5-01	3	0	1	4
TCGA-B6-A0I9-01	16	6	11	33
TCGA-B6-A0IA-01	7	8	5	20
TCGA-B6-A0IB-01	6	10	6	22
TCGA-B6-A0IC-01	3	0	2	5
TCGA-B6-A0IE-01	8	5	8	21
TCGA-B6-A0IG-01	10	5	11	26
TCGA-B6-A0IH-01	7	8	1	16
TCGA-B6-A0IJ-01	29	23	21	73
TCGA-B6-A0IK-01	8	2	10	20
TCGA-B6-A0IM-01	5	3	6	14
TCGA-B6-A0IN-01	11	5	5	21
TCGA-B6-A0IO-01	10	12	4	26
TCGA-B6-A0IP-01	2	1	2	5
TCGA-B6-A0IQ-01	20	26	11	57
TCGA-B6-A0RE-01	19	12	8	39
TCGA-B6-A0RG-01	13	11	6	30
TCGA-B6-A0RH-01	11	6	7	24
TCGA-B6-A0RI-01	6	4	3	13
TCGA-B6-A0RL-01	9	4	7	20
TCGA-B6-A0RM-01	2	0	2	4
TCGA-B6-A0RN-01	3	0	1	4
TCGA-B6-A0RO-01	6	5	7	18
TCGA-B6-A0RP-01	3	0	1	4
TCGA-B6-A0RS-01	29	33	15	77
TCGA-B6-A0RT-01	7	4	2	13
TCGA-B6-A0RU-01	14	12	6	32
TCGA-B6-A0RV-01	8	5	5	18
TCGA-B6-A0WS-01	8	6	6	20
TCGA-B6-A0WT-01	12	10	6	28
TCGA-B6-A0WV-01	6	4	8	18
TCGA-B6-A0WW-01	11	5	11	27
TCGA-B6-A0WX-01	14	5	14	33
TCGA-B6-A0WY-01	13	8	8	29
TCGA-B6-A0WZ-01	3	1	2	6
TCGA-B6-A0X0-01	3	1	2	6
TCGA-B6-A0X1-01	26	28	24	78
TCGA-B6-A0X4-01	0	1	0	1
TCGA-B6-A0X5-01	1	1	3	5
TCGA-B6-A0X7-01	6	5	6	17
TCGA-B6-A1KC-01	7	3	3	13
TCGA-B6-A1KF-01	12	5	4	21
TCGA-B6-A1KI-01	3	1	2	6
TCGA-B6-A1KN-01	14	7	12	33
TCGA-B6-A2IU-01	5	2	3	10
TCGA-B6-A3ZX-01	20	27	8	55
TCGA-B6-A400-01	27	23	19	69
TCGA-B6-A401-01	9	9	9	27
TCGA-B6-A402-01	22	10	10	42
TCGA-B6-A408-01	9	5	6	20
TCGA-B6-A409-01	22	16	13	51
TCGA-B6-A40B-01	3	0	4	7
TCGA-B6-A40C-01	5	3	4	12
TCGA-BH-A0AU-01	11	13	8	32
TCGA-BH-A0AV-01	23	26	19	68
TCGA-BH-A0AW-01	20	13	8	41
TCGA-BH-A0AY-01	10	3	4	17
TCGA-BH-A0AZ-01	16	15	11	42
TCGA-BH-A0B0-01	3	3	3	9
TCGA-BH-A0B3-01	11	14	12	37
TCGA-BH-A0B4-01	20	33	18	71
TCGA-BH-A0B5-01	6	1	3	10
TCGA-BH-A0B6-01	10	6	6	22
TCGA-BH-A0B7-01	10	9	8	27
TCGA-BH-A0B9-01	13	12	12	37
TCGA-BH-A0BA-01	10	1	12	23
TCGA-BH-A0BC-01	7	3	4	14
TCGA-BH-A0BD-01	2	3	3	8
TCGA-BH-A0BF-01	9	10	7	26
TCGA-BH-A0BG-01	24	19	19	62
TCGA-BH-A0BJ-01	4	2	1	7
TCGA-BH-A0BL-01	20	20	1	41
TCGA-BH-A0BM-01	4	1	3	8
TCGA-BH-A0BO-01	2	2	1	5
TCGA-BH-A0BP-01	27	13	22	62
TCGA-BH-A0BQ-01	4	1	3	8
TCGA-BH-A0BR-01	9	14	14	37
TCGA-BH-A0BS-01	2	0	1	3
TCGA-BH-A0BT-01	8	3	5	16
TCGA-BH-A0BV-01	2	1	2	5
TCGA-BH-A0BW-01	20	21	15	56
TCGA-BH-A0BZ-01	9	8	5	22
TCGA-BH-A0C0-01	29	28	17	74
TCGA-BH-A0C1-01	5	3	3	11
TCGA-BH-A0C3-01	5	4	5	14
TCGA-BH-A0C7-01	17	11	11	39
TCGA-BH-A0DD-01	7	8	2	17
TCGA-BH-A0DE-01	7	4	7	18
TCGA-BH-A0DG-01	8	9	2	19
TCGA-BH-A0DH-01	8	9	9	26
TCGA-BH-A0DI-01	11	8	10	29
TCGA-BH-A0DK-01	5	6	5	16
TCGA-BH-A0DL-01	9	3	6	18
TCGA-BH-A0DO-01	3	0	1	4
TCGA-BH-A0DP-01	5	1	2	8
TCGA-BH-A0DQ-01	11	7	8	26
TCGA-BH-A0DS-01	5	4	3	12
TCGA-BH-A0DT-01	3	0	1	4
TCGA-BH-A0DV-01	3	1	1	5
TCGA-BH-A0DX-01	9	9	9	27
TCGA-BH-A0DZ-01	9	4	9	22
TCGA-BH-A0E0-01	10	10	7	27
TCGA-BH-A0E1-01	2	0	2	4
TCGA-BH-A0E2-01	12	7	9	28
TCGA-BH-A0E6-01	17	11	4	32
TCGA-BH-A0E7-01	2	0	2	4
TCGA-BH-A0E9-01	3	3	4	10
TCGA-BH-A0EA-01	3	0	1	4
TCGA-BH-A0EB-01	4	2	2	8
TCGA-BH-A0EE-01	12	3	6	21
TCGA-BH-A0EI-01	5	2	4	11
TCGA-BH-A0GY-01	9	11	2	22
TCGA-BH-A0GZ-01	7	5	5	17
TCGA-BH-A0H0-01	7	1	9	17
TCGA-BH-A0H3-01	3	0	1	4
TCGA-BH-A0H5-01	0	0	0	0
TCGA-BH-A0H6-01	5	2	2	9
TCGA-BH-A0H7-01	20	10	9	39
TCGA-BH-A0H9-01	6	3	6	15
TCGA-BH-A0HA-01	2	1	4	7
TCGA-BH-A0HB-01	11	8	8	27
TCGA-BH-A0HI-01	1	4	2	7
TCGA-BH-A0HK-01	5	1	4	10
TCGA-BH-A0HO-01	2	0	1	3
TCGA-BH-A0HP-01	6	4	2	12
TCGA-BH-A0HQ-01	2	1	1	4
TCGA-BH-A0HU-01	11	11	11	33
TCGA-BH-A0HW-01	9	5	7	21
TCGA-BH-A0HX-01	16	15	13	44
TCGA-BH-A0HY-01	19	19	11	49
TCGA-BH-A0W3-01	3	0	3	6
TCGA-BH-A0W4-01	2	0	2	4
TCGA-BH-A0W5-01	3	0	2	5
TCGA-BH-A0W7-01	6	6	6	18
TCGA-BH-A0WA-01	23	26	14	63
TCGA-BH-A18F-01	4	0	3	7
TCGA-BH-A18G-01	1	3	2	6
TCGA-BH-A18H-01	12	10	8	30
TCGA-BH-A18I-01	5	2	5	12
TCGA-BH-A18J-01	10	6	9	25
TCGA-BH-A18K-01	12	8	10	30
TCGA-BH-A18L-01	16	4	6	26
TCGA-BH-A18M-01	4	4	2	10
TCGA-BH-A18N-01	2	1	1	4
TCGA-BH-A18P-01	3	1	4	8
TCGA-BH-A18Q-01	24	27	11	62
TCGA-BH-A18R-01	9	11	7	27
TCGA-BH-A18S-01	4	2	4	10
TCGA-BH-A18T-01	21	15	17	53
TCGA-BH-A18U-01	27	17	10	54
TCGA-BH-A18V-06	28	27	29	84
TCGA-BH-A18V-01	28	33	24	85
TCGA-BH-A1EN-01	11	8	8	27
TCGA-BH-A1EO-01	9	3	9	21
TCGA-BH-A1ES-06	11	5	5	21
TCGA-BH-A1ES-01	3	1	6	10
TCGA-BH-A1ET-01	2	0	1	3
TCGA-BH-A1EU-01	5	7	5	17
TCGA-BH-A1EV-01	13	5	8	26
TCGA-BH-A1EW-01	12	8	6	26
TCGA-BH-A1EX-01	1	1	0	2
TCGA-BH-A1EY-01	12	9	14	35
TCGA-BH-A1F0-01	16	15	11	42
TCGA-BH-A1F2-01	16	12	11	39
TCGA-BH-A1F5-01	3	0	2	5
TCGA-BH-A1F6-01	10	16	6	32
TCGA-BH-A1F8-01	10	8	12	30
TCGA-BH-A1FC-01	21	13	6	40
TCGA-BH-A1FD-01	16	11	12	39
TCGA-BH-A1FE-06	0	0	0	0
TCGA-BH-A1FE-01	11	9	6	26
TCGA-BH-A1FG-01	3	1	4	8
TCGA-BH-A1FJ-01	1	2	1	4
TCGA-BH-A1FL-01	3	4	3	10
TCGA-BH-A1FM-01	16	12	5	33
TCGA-BH-A1FN-01	25	26	13	64
TCGA-BH-A1FU-01	6	10	4	20
TCGA-BH-A201-01	5	2	3	10
TCGA-BH-A202-01	8	1	4	13
TCGA-BH-A203-01	17	20	12	49
TCGA-BH-A204-01	9	11	8	28
TCGA-BH-A208-01	13	6	7	26
TCGA-BH-A209-01	12	10	7	29
TCGA-BH-A28O-01	0	0	0	0
TCGA-BH-A28Q-01	5	2	4	11
TCGA-BH-A2L8-01	2	0	1	3
TCGA-BH-A42T-01	8	11	14	33
TCGA-BH-A42V-01	3	4	4	11
TCGA-BH-A5IZ-01	19	18	18	55
TCGA-BH-A5J0-01	18	17	12	47
TCGA-BH-A6R8-01	4	3	6	13
TCGA-BH-A6R9-01	0	0	0	0
TCGA-BH-A8FY-01	3	2	3	8
TCGA-BH-A8FZ-01	14	17	12	43
TCGA-BH-A8G0-01	1	1	1	3
TCGA-BH-AB28-01	4	4	5	13
TCGA-C8-A12K-01	19	24	15	58
TCGA-C8-A12L-01	30	26	20	76
TCGA-C8-A12M-01	12	8	5	25
TCGA-C8-A12N-01	4	1	3	8
TCGA-C8-A12O-01	13	8	7	28
TCGA-C8-A12P-01	20	19	12	51
TCGA-C8-A12Q-01	14	14	13	41
TCGA-C8-A12T-01	6	9	4	19
TCGA-C8-A12U-01	16	18	10	44
TCGA-C8-A12W-01	13	7	8	28
TCGA-C8-A12X-01	2	2	5	9
TCGA-C8-A12Y-01	7	4	6	17
TCGA-C8-A12Z-01	11	7	11	29
TCGA-C8-A130-01	25	18	10	53
TCGA-C8-A131-01	8	5	2	15
TCGA-C8-A132-01	15	6	15	36
TCGA-C8-A133-01	0	0	0	0
TCGA-C8-A134-01	24	32	20	76
TCGA-C8-A135-01	11	6	12	29
TCGA-C8-A137-01	12	11	11	34
TCGA-C8-A138-01	13	10	10	33
TCGA-C8-A1HE-01	5	6	5	16
TCGA-C8-A1HF-01	9	8	9	26
TCGA-C8-A1HG-01	16	8	15	39
TCGA-C8-A1HI-01	8	4	4	16
TCGA-C8-A1HJ-01	24	25	23	72
TCGA-C8-A1HK-01	9	7	6	22
TCGA-C8-A1HL-01	8	5	4	17
TCGA-C8-A1HM-01	24	19	17	60
TCGA-C8-A1HN-01	21	11	5	37
TCGA-C8-A1HO-01	7	2	6	15
TCGA-C8-A26V-01	11	8	9	28
TCGA-C8-A26W-01	13	6	13	32
TCGA-C8-A26X-01	11	12	8	31
TCGA-C8-A26Y-01	19	14	9	42
TCGA-C8-A26Z-01	13	3	6	22
TCGA-C8-A273-01	6	6	5	17
TCGA-C8-A274-01	10	4	3	17
TCGA-C8-A275-01	6	6	5	17
TCGA-C8-A278-01	13	10	6	29
TCGA-C8-A27A-01	13	15	14	42
TCGA-C8-A27B-01	28	22	17	67
TCGA-C8-A3M7-01	2	3	1	6
TCGA-C8-A3M8-01	9	7	6	22
TCGA-C8-A8HP-01	10	8	14	32
TCGA-C8-A8HQ-01	8	6	9	23
TCGA-C8-A8HR-01	12	11	12	35
TCGA-C8-A9FZ-01	7	12	14	33
TCGA-D8-A13Y-01	20	24	14	58
TCGA-D8-A13Z-01	17	17	3	37
TCGA-D8-A140-01	8	7	5	20
TCGA-D8-A141-01	3	0	1	4
TCGA-D8-A143-01	17	10	7	34
TCGA-D8-A145-01	1	3	2	6
TCGA-D8-A146-01	4	3	4	11
TCGA-D8-A147-01	22	32	15	69
TCGA-D8-A1J8-01	4	2	1	7
TCGA-D8-A1J9-01	13	8	10	31
TCGA-D8-A1JA-01	8	14	6	28
TCGA-D8-A1JB-01	13	16	12	41
TCGA-D8-A1JC-01	14	6	13	33
TCGA-D8-A1JD-01	20	15	5	40
TCGA-D8-A1JE-01	7	2	3	12
TCGA-D8-A1JF-01	11	8	4	23
TCGA-D8-A1JG-01	11	5	11	27
TCGA-D8-A1JH-01	0	0	0	0
TCGA-D8-A1JI-01	5	4	8	17
TCGA-D8-A1JJ-01	10	12	3	25
TCGA-D8-A1JK-01	24	19	10	53
TCGA-D8-A1JL-01	24	19	8	51
TCGA-D8-A1JM-01	17	10	15	42
TCGA-D8-A1JN-01	2	2	2	6
TCGA-D8-A1JP-01	19	31	19	69
TCGA-D8-A1JS-01	2	2	2	6
TCGA-D8-A1JT-01	5	4	4	13
TCGA-D8-A1JU-01	4	0	2	6
TCGA-D8-A1X5-01	19	8	10	37
TCGA-D8-A1X6-01	3	1	2	6
TCGA-D8-A1X7-01	2	1	1	4
TCGA-D8-A1X8-01	5	4	6	15
TCGA-D8-A1X9-01	19	24	12	55
TCGA-D8-A1XA-01	6	1	5	12
TCGA-D8-A1XB-01	4	2	2	8
TCGA-D8-A1XC-01	3	0	0	3
TCGA-D8-A1XD-01	6	3	5	14
TCGA-D8-A1XF-01	12	3	12	27
TCGA-D8-A1XG-01	1	4	3	8
TCGA-D8-A1XJ-01	18	13	9	40
TCGA-D8-A1XK-01	26	28	18	72
TCGA-D8-A1XL-01	17	23	7	47
TCGA-D8-A1XM-01	6	4	6	16
TCGA-D8-A1XO-01	4	5	3	12
TCGA-D8-A1XQ-01	29	28	15	72
TCGA-D8-A1XR-01	4	4	5	13
TCGA-D8-A1XS-01	5	1	4	10
TCGA-D8-A1XT-01	16	8	12	36
TCGA-D8-A1XU-01	10	4	11	25
TCGA-D8-A1XV-01	1	1	0	2
TCGA-D8-A1XW-01	20	24	6	50
TCGA-D8-A1XY-01	7	10	8	25
TCGA-D8-A1XZ-01	11	9	6	26
TCGA-D8-A1Y0-01	18	17	9	44
TCGA-D8-A1Y1-01	5	2	3	10
TCGA-D8-A1Y2-01	5	2	5	12
TCGA-D8-A1Y3-01	17	8	10	35
TCGA-D8-A27E-01	0	0	0	0
TCGA-D8-A27F-01	25	23	29	77
TCGA-D8-A27G-01	4	2	4	10
TCGA-D8-A27H-01	25	31	19	75
TCGA-D8-A27I-01	3	1	2	6
TCGA-D8-A27K-01	3	0	1	4
TCGA-D8-A27L-01	4	2	3	9
TCGA-D8-A27M-01	17	16	15	48
TCGA-D8-A27N-01	11	5	6	22
TCGA-D8-A27P-01	2	1	1	4
TCGA-D8-A27R-01	15	9	13	37
TCGA-D8-A27T-01	5	2	3	10
TCGA-D8-A27V-01	7	6	5	18
TCGA-D8-A27W-01	10	5	6	21
TCGA-D8-A3Z5-01	3	1	1	5
TCGA-D8-A3Z6-01	5	3	3	11
TCGA-D8-A4Z1-01	2	3	1	6
TCGA-D8-A73U-01	4	4	5	13
TCGA-D8-A73W-01	6	4	5	15
TCGA-D8-A73X-01	3	0	1	4
TCGA-E2-A105-01	8	5	5	18
TCGA-E2-A107-01	6	3	3	12
TCGA-E2-A108-01	6	4	4	14
TCGA-E2-A109-01	15	10	7	32
TCGA-E2-A10A-01	8	4	6	18
TCGA-E2-A10B-01	3	1	4	8
TCGA-E2-A10C-01	9	9	4	22
TCGA-E2-A10E-01	3	0	4	7
TCGA-E2-A10F-01	4	4	4	12
TCGA-E2-A14N-01	24	26	19	69
TCGA-E2-A14O-01	6	0	4	10
TCGA-E2-A14P-01	29	15	21	65
TCGA-E2-A14Q-01	8	4	6	18
TCGA-E2-A14R-01	34	33	18	85
TCGA-E2-A14S-01	5	4	5	14
TCGA-E2-A14T-01	12	11	7	30
TCGA-E2-A14U-01	2	0	1	3
TCGA-E2-A14V-01	10	6	8	24
TCGA-E2-A14W-01	17	29	15	61
TCGA-E2-A14X-01	5	4	3	12
TCGA-E2-A14Y-01	8	7	4	19
TCGA-E2-A14Z-01	20	12	12	44
TCGA-E2-A150-01	20	17	12	49
TCGA-E2-A152-01	8	4	6	18
TCGA-E2-A153-01	6	0	2	8
TCGA-E2-A154-01	6	1	1	8
TCGA-E2-A155-01	11	3	12	26
TCGA-E2-A156-01	3	1	2	6
TCGA-E2-A158-01	27	34	15	76
TCGA-E2-A159-01	9	8	9	26
TCGA-E2-A15A-06	17	11	17	45
TCGA-E2-A15A-01	23	20	15	58
TCGA-E2-A15C-01	3	0	2	5
TCGA-E2-A15D-01	3	1	2	6
TCGA-E2-A15E-06	16	7	7	30
TCGA-E2-A15E-01	18	7	8	33
TCGA-E2-A15F-01	7	3	6	16
TCGA-E2-A15G-01	2	2	1	5
TCGA-E2-A15H-01	6	4	5	15
TCGA-E2-A15I-01	4	1	2	7
TCGA-E2-A15J-01	4	0	2	6
TCGA-E2-A15K-06	5	1	2	8
TCGA-E2-A15K-01	5	4	2	11
TCGA-E2-A15L-01	4	4	1	9
TCGA-E2-A15M-01	15	13	11	39
TCGA-E2-A15O-01	7	7	7	21
TCGA-E2-A15P-01	6	5	6	17
TCGA-E2-A15R-01	14	5	8	27
TCGA-E2-A15S-01	27	21	14	62
TCGA-E2-A15T-01	7	6	6	19
TCGA-E2-A1AZ-01	15	15	12	42
TCGA-E2-A1B0-01	17	6	12	35
TCGA-E2-A1B1-01	1	1	1	3
TCGA-E2-A1B4-01	2	0	1	3
TCGA-E2-A1B5-01	7	6	5	18
TCGA-E2-A1BC-01	6	1	4	11
TCGA-E2-A1BD-01	4	2	1	7
TCGA-E2-A1IE-01	13	10	9	32
TCGA-E2-A1IF-01	3	1	2	6
TCGA-E2-A1IG-01	6	2	4	12
TCGA-E2-A1IH-01	13	8	7	28
TCGA-E2-A1II-01	10	9	10	29
TCGA-E2-A1IJ-01	4	1	2	7
TCGA-E2-A1IK-01	0	0	0	0
TCGA-E2-A1IL-01	5	4	4	13
TCGA-E2-A1IN-01	10	3	3	16
TCGA-E2-A1IO-01	13	6	11	30
TCGA-E2-A1IU-01	3	0	2	5
TCGA-E2-A1L6-01	4	2	3	9
TCGA-E2-A1L7-01	18	29	15	62
TCGA-E2-A1L8-01	6	4	4	14
TCGA-E2-A1L9-01	3	1	2	6
TCGA-E2-A1LA-01	17	24	17	58
TCGA-E2-A1LB-01	7	9	6	22
TCGA-E2-A1LE-01	15	14	16	45
TCGA-E2-A1LG-01	10	1	4	15
TCGA-E2-A1LH-01	28	29	17	74
TCGA-E2-A1LI-01	23	10	10	43
TCGA-E2-A1LK-01	9	7	8	24
TCGA-E2-A1LL-01	16	25	11	52
TCGA-E2-A2P5-01	7	6	4	17
TCGA-E2-A2P6-01	5	4	5	14
TCGA-E2-A3DX-01	1	0	1	2
TCGA-E2-A56Z-01	13	13	5	31
TCGA-E2-A570-01	3	0	2	5
TCGA-E2-A573-01	17	11	15	43
TCGA-E2-A574-01	18	16	10	44
TCGA-E2-A576-01	7	4	12	23
TCGA-E2-A9RU-01	21	25	8	54
TCGA-E9-A1N3-01	0	3	1	4
TCGA-E9-A1N4-01	6	2	6	14
TCGA-E9-A1N5-01	7	2	5	14
TCGA-E9-A1N6-01	8	7	3	18
TCGA-E9-A1N8-01	11	11	6	28
TCGA-E9-A1N9-01	23	18	9	50
TCGA-E9-A1NA-01	18	13	11	42
TCGA-E9-A1NC-01	25	30	20	75
TCGA-E9-A1ND-01	18	21	3	42
TCGA-E9-A1NE-01	3	3	0	6
TCGA-E9-A1NF-01	22	13	11	46
TCGA-E9-A1NG-01	6	5	3	14
TCGA-E9-A1NH-01	6	5	2	13
TCGA-E9-A1NI-01	8	10	5	23
TCGA-E9-A1QZ-01	5	1	3	9
TCGA-E9-A1R0-01	4	1	2	7
TCGA-E9-A1R2-01	19	20	15	54
TCGA-E9-A1R3-01	5	1	3	9
TCGA-E9-A1R4-01	15	16	9	40
TCGA-E9-A1R5-01	6	3	4	13
TCGA-E9-A1R6-01	6	5	2	13
TCGA-E9-A1R7-01	15	8	14	37
TCGA-E9-A1RA-01	2	1	1	4
TCGA-E9-A1RB-01	14	7	9	30
TCGA-E9-A1RC-01	7	7	2	16
TCGA-E9-A1RD-01	2	0	1	3
TCGA-E9-A1RE-01	16	14	12	42
TCGA-E9-A1RF-01	18	20	11	49
TCGA-E9-A1RG-01	20	15	12	47
TCGA-E9-A1RH-01	18	11	10	39
TCGA-E9-A1RI-01	6	3	4	13
TCGA-E9-A226-01	8	6	8	22
TCGA-E9-A227-01	2	0	1	3
TCGA-E9-A228-01	8	6	12	26
TCGA-E9-A229-01	7	8	8	23
TCGA-E9-A22A-01	12	5	9	26
TCGA-E9-A22B-01	7	7	8	22
TCGA-E9-A22D-01	17	13	5	35
TCGA-E9-A22E-01	23	28	16	67
TCGA-E9-A22G-01	26	33	20	79
TCGA-E9-A22H-01	4	2	3	9
TCGA-E9-A243-01	17	13	12	42
TCGA-E9-A244-01	30	33	14	77
TCGA-E9-A245-01	1	1	0	2
TCGA-E9-A247-01	18	15	11	44
TCGA-E9-A248-01	9	4	1	14
TCGA-E9-A249-01	3	0	1	4
TCGA-E9-A24A-01	4	0	2	6
TCGA-E9-A295-01	9	7	5	21
TCGA-E9-A2JS-01	26	21	14	61
TCGA-E9-A2JT-01	0	0	0	0
TCGA-E9-A3HO-01	15	28	11	54
TCGA-E9-A3Q9-01	1	1	0	2
TCGA-E9-A3QA-01	24	20	12	56
TCGA-E9-A3X8-01	3	0	2	5
TCGA-E9-A54X-01	2	2	1	5
TCGA-E9-A54Y-01	12	13	9	34
TCGA-E9-A5FL-01	21	22	22	65
TCGA-E9-A5UO-01	7	5	8	20
TCGA-E9-A5UP-01	7	0	5	12
TCGA-E9-A6HE-01	5	2	5	12
TCGA-EW-A1IW-01	4	6	10	20
TCGA-EW-A1IX-01	4	4	6	14
TCGA-EW-A1IY-01	0	0	1	1
TCGA-EW-A1IZ-01	2	2	2	6
TCGA-EW-A1J1-01	7	6	6	19
TCGA-EW-A1J2-01	5	4	4	13
TCGA-EW-A1J3-01	6	3	4	13
TCGA-EW-A1J5-01	9	1	6	16
TCGA-EW-A1J6-01	16	8	13	37
TCGA-EW-A1OV-01	13	11	12	36
TCGA-EW-A1OW-01	16	8	10	34
TCGA-EW-A1OX-01	3	3	4	10
TCGA-EW-A1OY-01	17	14	9	40
TCGA-EW-A1OZ-01	19	20	12	51
TCGA-EW-A1P0-01	8	8	5	21
TCGA-EW-A1P1-01	0	0	0	0
TCGA-EW-A1P3-01	4	2	3	9
TCGA-EW-A1P4-01	23	24	20	67
TCGA-EW-A1P5-01	8	5	3	16
TCGA-EW-A1P6-01	2	1	2	5
TCGA-EW-A1P7-01	4	5	5	14
TCGA-EW-A1P8-01	19	8	12	39
TCGA-EW-A1PA-01	9	8	9	26
TCGA-EW-A1PB-01	25	18	29	72
TCGA-EW-A1PC-01	22	13	6	41
TCGA-EW-A1PD-01	15	25	14	54
TCGA-EW-A1PE-01	4	0	2	6
TCGA-EW-A1PF-01	9	8	4	21
TCGA-EW-A1PG-01	0	0	0	0
TCGA-EW-A1PH-01	16	13	9	38
TCGA-EW-A2FR-01	12	2	5	19
TCGA-EW-A2FS-01	9	5	9	23
TCGA-EW-A2FV-01	9	4	3	16
TCGA-EW-A2FW-01	5	2	4	11
TCGA-EW-A3E8-01	6	6	5	17
TCGA-EW-A3U0-01	33	27	17	77
TCGA-EW-A423-01	8	6	8	22
TCGA-EW-A424-01	13	22	26	61
TCGA-EW-A6S9-01	1	4	5	10
TCGA-EW-A6SA-01	16	14	9	39
TCGA-EW-A6SB-01	15	9	8	32
TCGA-EW-A6SC-01	7	5	5	17
TCGA-EW-A6SD-01	17	11	17	45
TCGA-GI-A2C8-01	19	14	10	43
TCGA-GI-A2C9-01	20	22	18	60
TCGA-GM-A2D9-01	8	6	5	19
TCGA-GM-A2DA-01	7	2	4	13
TCGA-GM-A2DB-01	13	12	7	32
TCGA-GM-A2DC-01	9	4	8	21
TCGA-GM-A2DD-01	15	15	2	32
TCGA-GM-A2DF-01	18	17	13	48
TCGA-GM-A2DH-01	21	13	8	42
TCGA-GM-A2DI-01	5	0	3	8
TCGA-GM-A2DK-01	8	2	8	18
TCGA-GM-A2DL-01	6	6	6	18
TCGA-GM-A2DM-01	0	2	1	3
TCGA-GM-A2DN-01	3	0	1	4
TCGA-GM-A2DO-01	0	0	0	0
TCGA-GM-A3NW-01	5	6	3	14
TCGA-GM-A3NY-01	3	6	3	12
TCGA-GM-A3XL-01	22	27	23	72
TCGA-GM-A3XN-01	2	0	2	4
TCGA-GM-A4E0-01	6	4	8	18
TCGA-GM-A5PV-01	1	0	2	3
TCGA-GM-A5PX-01	4	3	5	12
TCGA-HN-A2NL-01	27	20	21	68
TCGA-HN-A2OB-01	3	3	1	7
TCGA-JL-A3YW-01	19	26	11	56
TCGA-JL-A3YX-01	8	9	4	21
TCGA-LD-A66U-01	5	3	4	12
TCGA-LD-A74U-01	3	1	3	7
TCGA-LD-A7W5-01	17	11	13	41
TCGA-LD-A7W6-01	6	4	4	14
TCGA-LL-A440-01	1	0	0	1
TCGA-LL-A441-01	24	39	21	84
TCGA-LL-A442-01	3	4	19	26
TCGA-LL-A50Y-01	4	2	3	9
TCGA-LL-A5YL-01	5	11	11	27
TCGA-LL-A5YM-01	13	4	11	28
TCGA-LL-A5YN-01	11	11	12	34
TCGA-LL-A5YP-01	29	31	19	79
TCGA-LL-A6FP-01	7	8	6	21
TCGA-LL-A6FQ-01	3	1	4	8
TCGA-LL-A6FR-01	21	14	15	50
TCGA-LL-A73Y-01	15	6	8	29
TCGA-LL-A73Z-01	12	13	7	32
TCGA-LL-A740-01	3	1	3	7
TCGA-LL-A7SZ-01	25	18	10	53
TCGA-LL-A7T0-01	15	10	9	34
TCGA-LL-A8F5-01	30	32	23	85
TCGA-LL-A9Q3-01	6	3	5	14
TCGA-LQ-A4E4-01	7	6	8	21
TCGA-MS-A51U-01	7	0	2	9
TCGA-OK-A5Q2-01	5	3	3	11
TCGA-OL-A5D6-01	6	8	5	19
TCGA-OL-A5D7-01	16	8	19	43
TCGA-OL-A5D8-01	6	8	6	20
TCGA-OL-A5DA-01	7	5	6	18
TCGA-OL-A5RU-01	1	1	0	2
TCGA-OL-A5RV-01	1	1	2	4
TCGA-OL-A5RW-01	23	35	18	76
TCGA-OL-A5RX-01	3	1	2	6
TCGA-OL-A5RY-01	0	2	0	2
TCGA-OL-A5RZ-01	13	9	4	26
TCGA-OL-A5S0-01	23	19	11	53
TCGA-OL-A66H-01	0	0	0	0
TCGA-OL-A66I-01	21	19	11	51
TCGA-OL-A66J-01	4	1	4	9
TCGA-OL-A66K-01	3	2	3	8
TCGA-OL-A66L-01	6	1	2	9
TCGA-OL-A66N-01	3	2	1	6
TCGA-OL-A66O-01	4	2	4	10
TCGA-OL-A66P-01	8	15	5	28
TCGA-OL-A6VO-01	19	16	7	42
TCGA-OL-A6VQ-01	4	1	1	6
TCGA-OL-A6VR-01	5	4	4	13
TCGA-OL-A97C-01	2	5	3	10
TCGA-PE-A5DD-01	5	9	7	21
TCGA-PE-A5DE-01	7	4	5	16
TCGA-PL-A8LV-01	22	17	16	55
TCGA-PL-A8LX-01	5	4	3	12
TCGA-PL-A8LY-01	0	0	0	0
TCGA-PL-A8LZ-01	24	28	12	64
TCGA-S3-A6ZF-01	16	13	9	38
TCGA-S3-A6ZG-01	9	7	4	20
TCGA-S3-A6ZH-01	8	3	8	19
TCGA-S3-AA0Z-01	15	8	12	35
TCGA-S3-AA10-01	22	26	16	64
TCGA-S3-AA11-01	1	3	1	5
TCGA-S3-AA12-01	7	6	6	19
TCGA-S3-AA14-01	7	7	7	21
TCGA-S3-AA17-01	23	33	16	72
TCGA-UL-AAZ6-01	15	15	6	36
TCGA-UU-A93S-01	21	14	13	48
TCGA-V7-A7HQ-01	3	2	4	9
TCGA-W8-A86G-01	6	2	3	11
TCGA-WT-AB41-01	13	5	10	28
TCGA-WT-AB44-01	5	0	6	11
TCGA-XX-A899-01	4	5	5	14
TCGA-XX-A89A-01	5	0	7	12
TCGA-Z7-A8R5-01	12	8	2	22
TCGA-Z7-A8R6-01	9	4	5	18
